# Supplementary material for: High-Dose Intravenous Ferric Carboxymaltose/Derisomaltose Without ESAs for Cancer-Related Anemia in Japan: A Retrospective Single-Center Cohort Study
Source: Cancers (Basel). 2026 Jan 28;18(3):416. doi: 10.3390/cancers18030416 (PMC12896494; doi:10.3390/cancers18030416)
Supplement: Supplementary file 1 [file cancers-18-00416-s001.zip]

Archive with 1 entries (1 files):
- cancers-4052478-supplementary.pdf
